# Supplementary material for: Molecular Characterization, Recombinant Expression, and Functional Analysis of Carboxypeptidase B in Litopenaeus vannamei
Source: Genes (Basel). 2025 Jan 9;16(1):69. doi: 10.3390/genes16010069 (PMC11764914; doi:10.3390/genes16010069)
Supplement: Supplementary file 1 [file genes-16-00069-s001.zip]

Archive with 5 entries (5 files):
- Data S1 Lv-CPB sequences.pdf
- Table S1 Primer sequences.pdf
- Table S2 Lv-CPB protein model quality.pdf
- Table S3 Comparison of introns and exons.xlsx
- Table S4 Comparison of CPB proteins between humans and shrimp.pdf
