# Supplementary material for: Molecular Characterization, Recombinant Expression, and Functional Analysis of Carboxypeptidase B in Litopenaeus vannamei
Source: Genes (Basel). 2025 Jan 9;16(1):69. doi: 10.3390/genes16010069 (PMC11764914; doi:10.3390/genes16010069)
Supplement: Supplementary file 1 [file genes-16-00069-s001.zip › Table S3 Comparison of introns and exons.xlsx]

## Sheet: Sheet1
Gene range	Type	Exon #	Exon length (bp)	Exon range	Intron #	Intron length (bp)
1..131	Exon	1	131	1..131	-	-
132..2363	Intron	-	-	-	1	2232
2364..2472	Exon	2	109	132..240	-	-
2473..3191	Intron	-	-	-	2	719
3192..3386	Exon	3	195	241..435	-	-
3387..5128	Intron		-	-	3	1742
5129..5277	Exon	4	149	436..584	-	-
5278..6883	Intron		-	-	4	1606
6884..7041	Exon	5	158	585..742	-	-
7042..7988	Intron		-	-	5	947
7989..8081	Exon	6	93	743..835	-	-
8082..8911	Intron		-	-	6	830
8912..9112	Exon	7	201	836..1036	-	-
9113..10304	Intron		-	-	7	1192
10305..10388	Exon	8	84	1037..1120	-	-
10389..11990	Intron		-	-	8	1602
11991..12282	Exon	9	292	1121..1412	-	-
